# Supplementary material for: Associations of Occupational Heat Stress and Noise Exposure with Carotid Atherosclerosis among Chinese Steelworkers: A Cross-Sectional Survey
Source: Int J Environ Res Public Health. 2021 Dec 21;19(1):24. doi: 10.3390/ijerph19010024 (PMC8751136; doi:10.3390/ijerph19010024)
Supplement: Supplementary file 1 [file ijerph-19-00024-s001.zip]

Archive with 1 entries (1 files):
- ijerph-1469403-supplementary.pdf
